# Supplementary material for: Separating Subjective from Objective Food Value in the Human Insula: An Exploratory Study Using Intracranial EEG
Source: Brain Sci. 2025 May 31;15(6):593. doi: 10.3390/brainsci15060593 (PMC12191078; doi:10.3390/brainsci15060593)
Supplement: Supplementary file 1 [file brainsci-15-00593-s001.zip]

Archive with 1 entries (1 files):
- brainsci-3645520-supplementary.pdf
